# Supplementary material for: Sustainability Trait Modeling of Field-Grown Switchgrass (Panicum virgatum) Using UAV-Based Imagery
Source: Plants (Basel). 2021 Dec 11;10(12):2726. doi: 10.3390/plants10122726 (PMC8709265; doi:10.3390/plants10122726)
Supplement: Supplementary file 1 [file plants-10-02726-s001.zip]

Archive with 1 entries (1 files):
- plants-1472643-supplementary.pdf
